# Supplementary material for: Neutralization of SARS-CoV-2 Variants by rVSV-ΔG-Spike-Elicited Human Sera
Source: Vaccines (Basel). 2022 Feb 14;10(2):291. doi: 10.3390/vaccines10020291 (PMC8879449; doi:10.3390/vaccines10020291)
Supplement: Supplementary file 1 [file vaccines-10-00291-s001.zip]

Archive with 1 entries (1 files):
- vaccines-1589905-supplementary.pdf
